# Supplementary material for: Utilization Strategies of Two Environment Phenotypes in Genomic Prediction
Source: Genes (Basel). 2022 Apr 20;13(5):722. doi: 10.3390/genes13050722 (PMC9141986; doi:10.3390/genes13050722)
Supplement: Supplementary file 1 [file genes-13-00722-s001.zip]

Archive with 7 entries (7 files):
- Figure S1.tiff
- Figure S2-DS.tiff
- Figure S2-WS.tif
- Figure S3.tiff
- Supplemental materials information.pdf
- Table S1.csv
- Table S2 marker numbers for each threshold.csv
