# Supplementary material for: Utilization Strategies of Two Environment Phenotypes in Genomic Prediction
Source: Genes (Basel). 2022 Apr 20;13(5):722. doi: 10.3390/genes13050722 (PMC9141986; doi:10.3390/genes13050722)
Supplement: Supplementary file 1 [file genes-13-00722-s001.zip › Table S1.csv]

The predictive accuracy of three models for all traits for dry and wet season
season	dry season			wet season
Trait	GBLUP	mtGBLUP	GFBLUP	GBLUP	mtGBLUP	GFBLUP
PH	0.439±0.087	0.692±0.068	0.665±0.063	0.462±0.112	0.685±0.064	0.593±0.079
FLW	0.546±0.087	0.719±0.065	0.736±0.059	0.46±0.109	0.663±0.081	0.635±0.072
Lg	0.038±0.121	0.225±0.197	0.192±0.156	0.224±0.11	0.284±0.126	0.312±0.127
Exs	0.091±0.129	0.123±0.124	0.103±0.125	0.451±0.126	0.453±0.122	0.449±0.127
CulmL	0.351±0.106	0.673±0.088	0.639±0.085	0.48±0.11	0.709±0.067	0.614±0.085
PnN	0.134±0.103	0.174±0.104	0.186±0.107	0.362±0.107	0.377±0.104	0.38±0.108
PedL	0.326±0.095	0.625±0.072	0.566±0.073	0.513±0.11	0.678±0.068	0.619±0.075
PnL	0.336±0.108	0.6±0.09	0.531±0.092	0.41±0.108	0.606±0.092	0.582±0.076
Flg.LL	0.278±0.128	0.459±0.115	0.441±0.13	0.215±0.099	0.41±0.098	0.381±0.098
Flg.LW	0.348±0.1	0.473±0.099	0.428±0.093	0.521±0.127	0.582±0.108	0.584±0.104
Flg.LA	0.311±0.087	0.421±0.087	0.45±0.087	0.363±0.115	0.455±0.109	0.445±0.108
SPn	0.191±0.103	0.289±0.107	0.251±0.107	0.257±0.112	0.332±0.111	0.295±0.107
FGP	0.214±0.12	0.236±0.124	0.211±0.12	0.132±0.123	0.152±0.115	0.136±0.121
GrL	0.299±0.12	0.664±0.113	0.536±0.115	0.696±0.092	0.793±0.075	0.747±0.089
GrW	0.348±0.125	0.51±0.092	0.459±0.113	0.698±0.138	0.735±0.121	0.717±0.127
LBR	0.425±0.121	0.688±0.071	0.582±0.104	0.717±0.11	0.802±0.087	0.754±0.098
X1000GW	0.463±0.101	0.688±0.069	0.636±0.079	0.395±0.105	0.619±0.078	0.533±0.088
YPP	0.297±0.101	0.328±0.102	0.341±0.097	0.175±0.106	0.223±0.105	0.243±0.11
YLD	0.262±0.119	0.482±0.106	0.434±0.11	0.445±0.091	0.569±0.085	0.562±0.08
