# Supplementary material for: Utilization Strategies of Two Environment Phenotypes in Genomic Prediction
Source: Genes (Basel). 2022 Apr 20;13(5):722. doi: 10.3390/genes13050722 (PMC9141986; doi:10.3390/genes13050722)
Supplement: Supplementary file 1 [file genes-13-00722-s001.zip › Table S2 marker numbers for each threshold.csv]

threshold	marker numbers
0.01	743
0.02	1485
0.03	2228
0.04	2970
0.05	3713
0.06	4455
0.07	5198
0.08	5940
0.09	6683
0.1	7425
0.11	8168
0.12	8910
0.13	9653
0.14	10395
0.15	11138
0.16	11880
0.17	12623
0.18	13365
0.19	14108
0.2	14850
0.21	15593
0.22	16335
0.23	17078
0.24	17820
0.25	18563
0.26	19305
0.27	20048
0.28	20790
0.29	21533
0.3	22275
0.31	23018
0.32	23760
0.33	24503
0.34	25245
0.35	25988
0.36	26730
0.37	27473
0.38	28215
0.39	28958
0.4	29700
0.41	30443
0.42	31185
0.43	31928
0.44	32670
0.45	33413
0.46	34155
0.47	34898
0.48	35640
0.49	36383
0.5	37126
0.51	37868
0.52	38611
0.53	39353
0.54	40096
0.55	40838
0.56	41581
0.57	42323
0.58	43066
0.59	43808
0.6	44551
